# Supplementary material for: A virus‐induced gene‐silencing system for functional genetics in a betalainic species, Amaranthus tricolor (Amaranthaceae)
Source: Appl Plant Sci. 2019 Feb 7;7(2):e01221. doi: 10.1002/aps3.1221 (PMC6384298; doi:10.1002/aps3.1221)
Supplement: Supplementary file 2 — APPENDIX S2. Confirmation of RT‐qPCR target by sequencing. (A) Alignment of AtriCYP76AD1 RT‐qPCR product with the original reference. (B) Alignment of AtriCYP76AD6 RT‐qPCR product with the original reference. [file APS3-7-e01221-s002.txt]

Adhikary et al.—Applications in Plant Sciences 2019 7(2)—Data Supplement S2
DOI


Appendix S2. Confirmation of RT-qPCR target by sequencing. (A) Alignment of AtriCYP76AD1 RT-qPCR product with the original reference. (B) Alignment of AtriCYP76AD6 RT-qPCR product with the original reference.

(A)

  AtriCYP76AD1-REFERENCE        CAAGAATGTGCTCAAAAAGGACAATCAATTGATATCGGTAAAGCTGCATTTACAACATCG
  AtriCYP76AD1-qPCR-target      ----AATGTGCTC--AAAGGAC-ATCAATTGATATCGGTAAAGCTGCATTTACAACATCG
                                    *********  ******* *************************************

  AtriCYP76AD1-REFERENCE        TTAAATCTTTTATCAAAACTATTTTTTTCAAAGGAATTAGCTTGCCATAAATCTCATGAA
  AtriCYP76AD1-qPCR-target      TTAAATCTTTTATCAAAACTATTTTTTTCAAAGGAATTATCTTGCCATAAAT--------
                                *************************************** ************     
(B)


  AtriCYP76AD6-REFERENCE        GATATTGGAGTTGCAGCTTTTACAACTTCACTTAATTTATTGTCTAACACTTTCTTTTCA
  AtriCYP76AD6-qPCR-target      ------------------------ACTTCCTT--ATTTATTGTCTAACACTTTCTTTTCA
                                                        *****  *  **************************

  AtriCYP76AD6-REFERENCE        TTTGATTTGGCTGGTTATAGTTCTAGGGATTCGGGAGAGTTTAAGGAACTTGTTTGGAAG
  AtriCYP76AD6-qPCR-target      TTTGATTTGGCTGGTTATAGTTCTAGGGATTCGGGAA-----------------------
                                ************************************  


                                                                       
