# Supplementary material for: A virus‐induced gene‐silencing system for functional genetics in a betalainic species, Amaranthus tricolor (Amaranthaceae)
Source: Appl Plant Sci. 2019 Feb 7;7(2):e01221. doi: 10.1002/aps3.1221 (PMC6384298; doi:10.1002/aps3.1221)
Supplement: Supplementary file 8 — APPENDIX S8. Protein sequence alignment. (A) AtriCYP76AD1 and AtriCYP76AD6. (B) AtriCYP76AD1 and AtriCYP76AD5. [file APS3-7-e01221-s008.txt]

Adhikary et al.—Applications in Plant Sciences 2019 7(2)—Data Supplement S8
DOI

Appendix S8. Protein sequence alignment. (A) AtriCYP76AD1 and AtriCYP76AD6 (B) AtriCYP76AD1 and AtriCYP76AD5. 

(A)
AtriCYP76AD1_17897      MDNATLAMILTIWLISINFIKMFFTHQNTKLI-LPPGPKPLPIIGNILEVGKKPHRSFAN
AtriCYP76AD6_14699      -----------IILILIPFIWVWKLKSSSKLSRLPPGPKPVPILGNLGHLGDKPHRYLAS
                                   * ** * **.::  :..:**  *******:**:**:  :*.**** :*.

AtriCYP76AD1_17897      LAKIHGPLISLRLGSVTTIVVSSAEVAKEMFLKKDQPLSNRNVPNSVTAGDHHKLTMSWL
AtriCYP76AD6_14699      LVKTYGPLIHLKFGSITTIVVSSSAVAKEMFQKHDLTVSSRQVCAALRANGHDQFSVVWL
                        *.* :**** *.:**:*******: ****** *:* .:*.*:*  :: *..* :::: **

AtriCYP76AD1_17897      PVSPKWRNFRKITAVHLLSPLRLDACQSLRQAKVQQLYQYVQECAQKGQSIDIGKAAFTT
AtriCYP76AD6_14699      PVCAKWRSLRKISAIYLFSSQRLDASQALRQEKVSKLMEYVNECCKKGEALDIGVAAFTT
                        **..***.:***:*::*:*. ****.*:*** **.:* :**:**.:**:::*** *****

AtriCYP76AD1_17897      SLNLLSKLFFSKELACHKSHESQEFKQLIWNIMEDIGKPNYADYFPILGCIDPLGIRRRL
AtriCYP76AD6_14699      SLNLLSNTFFSFDLAGYSSRDSGEFKELVWKIMEEIGKPNWVDCFPMLRFFSKFSVNRKL
                        ******: *** :** :.*.:* ***:*:*:***:*****:.* **:*  :. :.:.*.*

AtriCYP76AD1_17897      AANFDKLIAVFQTIISERLENNKNANATNDVLDVLLQLYKQKE--LSMGEINHLLVDIFD
AtriCYP76AD6_14699      MGYGNKLNEIFEDIIQKRLNDCDVCENYGDVLDTLLRLMKEKESGLTLADIKHLLMDFFT
                         .  :**  :*: **.:**:: . .:  .****.**.* *:**  *::.:*:***:*:* 

AtriCYP76AD1_17897      AGTDTTSSTFEWVMTELIRNPNMMEKAQQEIQEVLGKDRQIQESDIIKLPYLQALIKETL
AtriCYP76AD6_14699      AGTDTTSSTLEWALTELLHNPEKMANVQAELDEVIGKNKVVGESDISKLPYLQATVKETL
                        *********:**.:***:.**: * :.* *::**:**:. : **** ******* :****

AtriCYP76AD1_17897      RLHPPTVFLLPRKADMDVELYGYVVPKDAQILVNLWAIGRDPQAWEKPNAFLPERFLGSD
AtriCYP76AD6_14699      RMHPPTVFLLPRKANNEVELYGYVVPKDAQIFVNLWAISRDPNHWTDPDLFSPERFLERE
                        *:************: :**************:******.***: * .*: * *****  :

AtriCYP76AD1_17897      VDVKGRDFGLLPFGAGKRICPGMNLAIRMLTLMLATLLQFFDWKLEEGMNPQDLDMDEKF
AtriCYP76AD6_14699      IDMKGQDFGLIPFGAGRRICPGDTLAIRMLNLMLGNLLHGFNWKVGDGIRPEDLDMSDKF
                        :*:**.****:*****.***** .******.***..**: *:**: :*:.*:****.:**

AtriCYP76AD1_17897      GIALQKTKPLEIIPS
AtriCYP76AD6_14699      GITIQKALPLRAI--
                        **::**: **  *  


(B)
                                                                              
AtriCYP76AD1_17897      QIQESDIIKLPYLQALIKETLRLH
AtriCYP76AD5_74588      MIQESDISKLPYLQAIIKETLRLH
                         ****** *******:********

AtriCYP76AD1_17897      PPTVFLLPRKADMDVELYGYVVPKDAQILVNLWAIGRDPQAWEKPNAFLPERFLGSDVDV
AtriCYP76AD5_74588      PPTVFLLPRKADADVELHGYIVPKNAQVLVNLWAIGRDPKVWENPEAFSPERFLNCDIDF
                        ************ ****:**:***:**:***********:.**:*:** *****..*:*.

AtriCYP76AD1_17897      KGRDFGLLPFGAGKRICPGMNLAIRMLTLMLATLLQFFDWKLEEGMNPQDLDMDEKFGIA
AtriCYP76AD5_74588      KGQDFKLLSFGAGRRICPGLTLAYRMLNLMLANFLYLYDWKLEDGMDPKDLDMDEKFGIT
                        **.** **.****.*****:.** ***.****.:* ::*****:**:*:**********:

AtriCYP76AD1_17897      LQKTKPLEIIPS
AtriCYP76AD5_74588      LQKIKPLKVIPV
                        *** ***::** 
